# Supplementary material for: Evolution of Heme Peroxygenases: Ancient Roots and Later Evolved Branches
Source: Antioxidants (Basel). 2022 May 20;11(5):1011. doi: 10.3390/antiox11051011 (PMC9138132; doi:10.3390/antiox11051011)
Supplement: Supplementary file 1 [file antioxidants-11-01011-s001.zip]

Archive with 2 entries (2 files):
- Table S1 overview on peroxidase sequences abbreviations.xlsx
- Figure S1_20 HTPs aligned.pdf
