# Supplementary material for: Evolution of Heme Peroxygenases: Ancient Roots and Later Evolved Branches
Source: Antioxidants (Basel). 2022 May 20;11(5):1011. doi: 10.3390/antiox11051011 (PMC9138132; doi:10.3390/antiox11051011)
Supplement: Supplementary file 1 [file antioxidants-11-01011-s001.zip › Table S1 overview on peroxidase sequences abbreviations.xlsx]

## Sheet: heme thiolate peroxidases (174)
Abreviation	Accession #	From organism	Taxonomical classification	Length[AA]	PDB code	original annotation (strain etc.)
AaeAPO	B9W4V6	Agrocybe aegerita	Basidiomycota	371	2YOR	Aromatic peroxygenase
AbHTP1	4224	Agaricus bisporus	Basidiomycota	284
AbHTP2	7602	Agaricus bisporus	Basidiomycota	269
AbHTP3	7595	Agaricus bisporus	Basidiomycota	374
AbHTP4	7596	Agaricus bisporus	Basidiomycota	375
AbHTP5	10810	Agaricus bisporus	Basidiomycota	371
AdelHTP1	11355	Auricularia delicata	Basidiomycota	383
AdelHTP5	J0DDH9	Auricularia delicata	Basidiomycota	393		heme-thiolate peroxidase from strainTFB 10046
AfumHTP1	4226	Aspergillus fumigatus	Ascomycota	275
AfumHTP2	4231	Aspergillus fumigatus	Ascomycota	443
AfumHTP3	4240	Aspergillus fumigatus	Ascomycota	341		toxin biosynthesis peroxidase, putative
AglauHTP	A0A168PJ24	Absidia glauca	Zygomycota_Mucoromycotina	309		pin mould
AkawHTP1	G7XCF5	Aspergillus kawachii	Ascomycota	244		strain NBRC 4308
AnHTP1	G3Y1C3	Aspergillus niger	Ascomycota	244		heme haloperoxidase domain-containing protein
AnHTP2	11356	Aspergillus niger	Ascomycota	265
AniHTP1	4185	Aspergillus nidulans-Emericella nidulans	Ascomycota	264
AniHTP2	4190	Aspergillus nidulans-Emericella nidulans	Ascomycota	268
AniHTP3	4195	Aspergillus nidulans-Emericella nidulans	Ascomycota	271
AniHTP4a	4202	Aspergillus nidulans-Emericella nidulans	Ascomycota	305
AniHTP4b	4204	Aspergillus nidulans-Emericella nidulans	Ascomycota	311
AniHTP5	4206	Aspergillus nidulans-Emericella nidulans	Ascomycota	183
AorHTP1	4194	Aspergillus oryzae	Ascomycota	242
AorHTP2	4197	Aspergillus oryzae	Ascomycota	259
AorHTP3	4209	Aspergillus oryzae	Ascomycota	275
AorHTP4	4242	Aspergillus oryzae	Ascomycota	239
AphasHTP1	W4GGT9	Aphanomyces astaci	Stramenopiles_Oomycota	247		heme-haloperoxidase domain containing protein
AphinHTP1	XP_008875467	Aphanomyces invadans	Stramenopiles_Oomycota	298
AphinHTP2	A0A024TX20	Aphanomyces invadans	Stramenopiles_Oomycota	246		heme-haloperoxidase domain containing protein
AteHTP1	4186	Aspergillus terreus	Ascomycota	242
AteHTP2	4192	Aspergillus terreus	Ascomycota	265
AteHTP3	4233	Aspergillus terreus	Ascomycota	451
BcinHTP	XP_001556989	Botrytis cinerea	Ascomycota	276		strain B05.10
BfucHTP1	A0A384JUN3	Botryotinia fuckeliana	Ascomycota	276
BmesHTP1	A0A4S4MA07	Bondarzewia mesenterica	Basidiomycota	224
BnarHTP1	A0A4Z1IIS0	Botryotinia narcissicola	Ascomycota	276
BtulHTP1	A0A4Z1EF10	Botrytis tulipae	Ascomycota	276
CaberAPO1	A0A4Q2D9Y7	Candolleomyces aberdarensis	Basidiomycota	379		heme-thiolate peroxidase
CchloHTP1	OLN86587	Colletotrichum chlorophyti	Ascomycota	284		sterigmatocystin biosynthesis peroxidase
CcinHTP1	6518	Coprinopsis_cinerea	Basidiomycota	304
CcinHTP2	6553	Coprinopsis cinerea	Basidiomycota	295
CcinHTP3	6519	Coprinopsis cinerea	Basidiomycota	269		heme haloperoxidase domain-containing protein
CcinHTP4	A8NAQ8	Coprinopsis cinerea	Basidiomycota	387
CcucHTP	A0A1C7N2V4	Choanephora cucurbitarum	Mucoromycotina	268		chloroperoxidase
CfioHTP1	A0A010SNE9	Colletotrichum fioriniae	Ascomycota	271		373	if complete
CfumagHTP	4070	Caldariomyces_fumago (Leptoxyphium fumago)	Ascomycota	298	1CPO
CgHTP1	4189	Chaetomium globosum	Ascomycota	271
CgHTP2	4193	Chaetomium globosum	Ascomycota	260
CgHTP3	4198	Chaetomium globosum	Ascomycota	251
CgHTP4	4205	Chaetomium globosum	Ascomycota	261
ChigHTP1	11349	Colletotrichum_higginsianum	Ascomycota	278
ChigHTP2	11350	Colletotrichum_higginsianum	Ascomycota	281
CmicAPO1	A0A4Y7TB78	Coprinellus micaceus	Basidiomycota	384		aromatic peroxygenase
ColgloeoHTP	L2GBA	Colletotrichum gloeosporioides	Ascomycota	277
CsubHTP5	M2QYC8	Ceriporiopsis subvermispora	Basidiomycota	304		heme-thiolate peroxidase from white rot fungus
DaspAPO1	M5FYQ1	Dacryopinax sp	Basidiomycota	326		aromatic peroxygenase from brown rot fungus
DfragHTP1	A0A4Y9ZDW9	Dentipellis fragilis	Basidiomycota	223
DsquaHTP1	R7SJY6	Dichomitus squalens	Basidiomycota	301		chloroperoxidase-like protein from white rot fungus, integral component of membrane
FagHTP1	KAF4503608	Fusarium agapanthi	Ascomycota	231
GcerHTP1	A0A397SK56	Glomus cerebriforme	Glomeromycotina_Mucoromycota	221		chloroperoxidase
GrosHTP1	A0A397TVS6	Gigaspora rosea	Glomeromycotina_Mucoromycota	230		chloroperoxidase
GrosHTP2	A0A397VVL9	Gigaspora rosea	Glomeromycotina_Mucoromycota	239		chloroperoxidase
GzHTP1	4188	Gibberella zeae	Ascomycota	266
GzHTP2	4200	Gibberella zeae	Ascomycota	205
GzHTP3	4219	Gibberella zeae	Ascomycota	268
GzHTP4	4227	Gibberella zeae	Ascomycota	448
GzHTP5	4238	Gibberella zeae	Ascomycota	453
HirrHTP	W4JVD1	Heterobasidion irregulare	Basidiomycota	298		Chloroperoxidase 4, integral component of membrane from tree root pathogenic fungus
HjHTP1	4184	Hypocrea jecorina	Ascomycota	260
HspHTP1	A0A1Y2TH07	Hypoxylon sp.	Ascomycota	261	7O2D	EC38
LbiHTP1	6514	Laccaria bicolor	Basidiomycota	292
LbiHTP2	6515	Laccaria bicolor	Basidiomycota	294
LbiHTP3	6516	Laccaria bicolor	Basidiomycota	340
LbiHTP4	6733	Laccaria bicolor	Basidiomycota	253
LbiHTP5	6766	Laccaria bicolor	Basidiomycota	386
MgrHTP1	XP_030986273	Magnaporthe_grisea	Ascomycota	257		uncharacterized protein
MlarHTP1	F4S6R1	Melampsora larici-populina	Basidiomycota	357
MlarHTP2	F4RMS8	Melampsora larici-populina	Basidiomycota	351
MoHTP1	11351	Magnaporthe_oryzae	Ascomycota	257
MpiHTP1	4232	Mycosphaerella_pini	Ascomycota	414
MrotHTP1	5FUJ_A	Marasmius rotula	Basidiomycota	236	5FUJ
MscoHTP	A0A132B1Z8	Mollisia scopiformis	Ascomycota	267
MtherHTP	XP_003665551	Myceliophthora thermophila	Ascomycota	261		chloroperoxidase from strain ATCC 42464
MucambHTP	A0A0C9MMY0	Mucor ambiguus	Mucoromycotina	304
MuccirHTP	S2J0Z9	Mucor circinelloides	Mucoromycotina	308		early diverging fungal lineages
MuclusHTP	A0A168NZM9	Mucor lusitanicus	Mucoromycotina	309
NcHTP1	4199	Neurospora crassa	Ascomycota	272
NhaeHTP	C7YNC2	Nectria haematococca	Ascomycota	271		heme haloperoxidase domain containing protein
OpsiHTP	T5ABQ4	Ophiocordyceps sinensis	Ascomycota	484
PanHTP1	6784	Podospora anserina	Ascomycota	386
PantHTP1	M9MFD9	Pseudozyma antarctica	Basidiomycota	413		heme haloperoxidase from the yeast Candida antarctica
PbraHTP1	A0A1S9RVU3	Penicillium brasilianum	Ascomycota	243
PcarHTP1	9963	Phanerochaete carnosa	Basidiomycota	296
PcarHTP4	9929	Phanerochaete carnosa	Basidiomycota	263
PcHTP1	6735	Phanerochaete chrysosporium	Basidiomycota	295
PcHTP2	6736	Phanerochaete chrysosporium	Basidiomycota	388
PcHTP3	6738	Phanerochaete chrysosporium	Basidiomycota	279
PcyanHTP1	A0A409WMN3	Psilocybe cyanescens	Basidiomycota	374		heme haloperoxidase domain containing protein from strain W106-1
PficHTP1	W3X364	Pestalotiopsis fici	Ascomycota	253		heme haloperoxidase domain containing protein from strain W106-1
PfungHTP1	A0A2P6MXV3	Planoprotostelium fungivorum (Protostelium aurantium)	Amobeozoa	304		integral component of membrane
PfungHTP2	A0A2P6MP65	Planoprotostelium fungivorum (Protostelium aurantium)	Amobeozoa	327		integral component of membrane
PhubeHTP1	R9P357	Pseudozyma hubeiensis	Basidiomycota	422
PiHTP1	4207	Phytophthora infestans	Stramenopiles_Oomycota	255
PiHTP2	4222	Phytophthora infestans	Stramenopiles_Oomycota	254
PinvHTP1	6504	Paxillus_involutus	Basidiomycota	291		ectomycorrhizal fungus
PinvHTP2	10813	Paxillus_involutus	Basidiomycota	291
PinvHTP3	10814	Paxillus_involutus	Basidiomycota	276
PinvHTP4	10815	Paxillus_involutus	Basidiomycota	225
PnoHTP01	4187	Phaeosphaeria nodorum	Ascomycota	280
PnoHTP02	4191	Phaeosphaeria nodorum	Ascomycota	248
PnoHTP03	4196	Phaeosphaeria nodorum	Ascomycota	269
PnoHTP04	4203	Phaeosphaeria nodorum	Ascomycota	268
PnoHTP05	4208	Phaeosphaeria nodorum	Ascomycota	308
PnoHTP06	4215	Phaeosphaeria nodorum	Ascomycota	451
PnoHTP07	4220	Phaeosphaeria nodorum	Ascomycota	272
PnoHTP08	4225	Phaeosphaeria nodorum	Ascomycota	421
PnoHTP09	4230	Phaeosphaeria nodorum	Ascomycota	415
PnoHTP10	4234	Phaeosphaeria nodorum	Ascomycota	425
PnoHTP11	4235	Phaeosphaeria nodorum	Ascomycota	380
PnoHTP12	4236	Phaeosphaeria nodorum	Ascomycota	454
PnoHTP13	4237	Phaeosphaeria nodorum	Ascomycota	436
PoxaHTP1	S8AXK7	Penicillium oxalicum	Ascomycota	226		heme haloperoxidase domain containing protein
PpaHTP	A0A0B7NHB7	Parasitella parasitica	Mucoromycotina	309
PparHTP1	W2PAH2	Phytophthora parasitica	Stramenopiles_Oomycota	255		model oomycete plant pathogen, strain INRA-310
PparHTP2	W2YR02	Phytophthora parasitica	Stramenopiles_Oomycota	255		model oomycete plant pathogen, strain P10297
PparHTP3	W2ZS85	Phytophthora parasitica	Stramenopiles_Oomycota	262		model oomycete plant pathogen, strain P10297
PplHTP1	6729	Postia placenta	Basidiomycota	296
PplHTP2	6730	Postia placenta	Basidiomycota	280
PplHTP3	6731	Postia placenta	Basidiomycota	298
PplHTP4	6732	Postia placenta	Basidiomycota	421
PplHTP5	6734	Postia placenta	Basidiomycota	277
PramHTP1	H3G8S3	Phytophthora ramorum	Stramenopiles_Oomycota	255		heme-haloperoxidase domain containing protein from sudden oak death agent
PramHTP2	H3H4P0	Phytophthora ramorum	Stramenopiles_Oomycota	265
PsojHTP1	G5AHA1	Phytophthora sojae	Stramenopiles_Oomycota	242		chloroperoxidase from soybean root and stem rot agent
PsojHTP2	G4Z525	Phytophthora sojae	Stramenopiles_Oomycota	245
PsojHTP3	G5A445	Phytophthora sojae	Stramenopiles_Oomycota	269
PsubHTP	A0A1L7XF99	Phialocephala subalpina	Ascomycota	269		related to chloroperoxidase
PultHTP1	K3WBV2	Pythium ultimum	Stramenopiles_Oomycota	247		heme-haloperoxidase domain containing protein from root plant pathogen
PultHTP2	K3WVQ8	Pythium ultimum	Stramenopiles_Oomycota	288
RclaHTP1	A0A2Z6SCW9	Rhizophagus clarus	Mucoromycotina	221		heme-haloperoxidase domain containing protein from early diverging fungal lineage
RdelHTP	I1BPA9	Rhizopus delemar	Mucoromycotina	295		early diverging fungal lineage
RirrHTP1	A0A015KWA5	Rhizophagus irregularis	Mucoromycotina	237		early diverging fungal lineage
RirrHTP2	A0A015KB27	Rhizophagus irregularis	Mucoromycotina	233		heme-haloperoxidase domain containing protein from early diverging fungal lineage
RmelHTP1	A0A4Y7PLR6	Rickenella mellea	Basidiomycota	220
RmicroHTP1	A0A1X0RF88	Rhizopus microsporus	Mucoromycota	303		chloroperoxidase from var. microsporus
RmicroHTP2	A0A0A1N0W0	Rhizopus microsporus	Mucoromycotina	303		chloroperoxidase from strain ATCC:11559
RstolHTP1	A0A367KKN7	Rhizopus stolonifer	Mucoromycotina	306
RvesHTP1	A0A1J8Q2H6	Rhizopogon vesiculosus	Basidiomycota	288
RvinHTP1	A0A1B7NBL1	Rhizopogon vinicolor	Basidiomycota	295
SAcoHTP2	11214	Saitoella complicata	Ascomycota	337
SborHTP1	W9CCX2	Sclerotinia borealis	Ascomycota	275		strain F-4128
SbreHTP1	12616	Suillus brevipes	Basidiomycota	288		bolete fungus
SbreHTP2	12618	Suillus brevipes	Basidiomycota	289
SbreHTP5	12617	Suillus brevipes	Basidiomycota	288
ScepHTP1	KAF7879209	Sclerotium cepivorum	Ascomycota	236
SdicHTP1	T0PIC0	Saprolegnia diclina	Stramenopiles_Oomycota	249		strain VS20
SindHTP1	G4TF47	Serendipita indica	Basidiomycota	295		heme haloperoxidase from root endophyte fungus
SlacHTP1	F8PRI8	Serpula lacrymans	Basidiomycota	288		heme haloperoxidase domain containing protein from dry rot fungus
SlutHTP1	12615	Suillus luteus	Basidiomycota	288		bolete fungus
SlutHTP2	12621	Suillus luteus	Basidiomycota	289
SlutHTP4	12613	Suillus luteus	Basidiomycota	251
SlutHTP5	12620	Suillus luteus	Basidiomycota	289
SmusHTP	M3D222	Sphaerulina musiva	Ascomycota	262		Cloroperoxidase from strain SO2202, poplar stem canker
SpipunHTP	A0A0L0HUM0	Spizellomyces punctatus	Chytridiomycota	517		strain DAOM BR117		saprotrophic soil fungus on decaying plant material
SpispHTP	A0A507EVL0	Spizellomyces sp. palustris	Chytridiomycota	238		integral component of menbrane
SreHTP1	E6ZM57	Sporisorium reilianum	Basidiomycota	419
SreHTP2	10669	Sporisorium reilianum	Basidiomycota	408
SsclHTP1	11354	Sclerotinia sclerotiorum	Ascomycota	276		heme_haloperoxidase domain containing protein
StriHTP1	CAD6456256	Sclerotinia trifoliorum	Ascomycota	276
ThetHTP1	G2QID2	Thielavia heterothallica	Ascomycota	261
TterHTP1	11358	Thielavia terrestris	Ascomycota	274
UhHTP1	I2FU85	Ustilago hordei	Basidiomycota	416		barley covered smut fungus
UmHTP1	4216	Ustilago maydis	Basidiomycota	410
UmHTP2	4217	Ustilago maydis	Basidiomycota	410
UmHTP3	4221	Ustilago maydis	Basidiomycota	428
			average length of 174 sequences:	301.603	amino acids
																													Suillus luteus
